# Supplementary material for: Differential Expression of microRNAs in Thymic Epithelial Cells from Trypanosoma cruzi Acutely Infected Mice: Putative Role in Thymic Atrophy
Source: Front Immunol. 2015 Aug 21;6:428. doi: 10.3389/fimmu.2015.00428 (PMC4543887; doi:10.3389/fimmu.2015.00428)
Supplement: Table S1 — List of microRNAs and the respective putative mRNA targets. [file Table_1.XLSX]

## Sheet: newgraph.down.sub.kCores.11.txt
microRNAs	Putative mRNA-targets
mmu-miR-193
	Bcl2l1	Dab2ip	Hgf	Itsn1	Mtdh	Nrp2	Plagl2	Pten	Slit2
	Sra1	Apbb3	Tgfb2	Tgfbr1
mmu-miR-203
	Dab2ip	Gata6	Hif1a	Itga6	Lef1	Mapk8	Mef2c	Nfib	Ptprd
	Ret	Rffl	Robo1	Sema5a	Sgk1	Sgms1	Sra1	Apbb3	Tia1
mmu-miR-24
	Bcl2l1	Bcl2l11	Dlc1	Elmo1	Gata6	Igf1	Itga5	Itsn1	Ptprd
	Madd	Map2k5	Mapk8	Mff	Mitf	Nfib	Notch1	Nrp2	Sgk1
	Slit2
mmu-miR-27a
	Cdc42	Dab2ip	Elmo1	Gata3	Gata6	Hspd1	Igf1	Itga5	Itsn1
	Lef1	Madd	Mef2c	Mitf	Nf1	Nfib	Nrp2	Plagl2	Prkd1
	Pten	Ret	Rffl	Sgms1	Tgfbr1	Tia1
mmu-miR-27b
	Dab2ip	Elmo1	Gata3	Gata6	Hspd1	Igf1	Itga5	Itsn1	Lef1
	Madd	Mef2c	Mitf	Nf1	Nfib	Nrp2	Plagl2	Prkd1	Pten
	Ret	Rffl	Sgk1	Sgms1	Sra1	Apbb3	Tgfbr1	Tia1
mmu-miR-30a
	Bcl2l11	Cdc42	Elmo1	Epha7	Igf1	Il6	Itga6	Itsn1	Usp47
	Mapk8	Mtdh	Nfib	Notch1	Nrp2	Plagl2	Rffl	Slit2	Tia1
	Snai2	Tcf7l2
mmu-miR-30b
	Bcl2l11	Cdc42	Ddx3x	Elmo1	Epha7	Hspd1	Igf1	Tcf7l2	Tgfbr1
	Il6	Itga6	Itsn1	Mapk8	Mtdh	Nfib	Notch1	Tia1	Usp47
	Nrp2	Plagl2	Ptprd	Rffl	Serpine1	Slit2	Snai2
mmu-let-7g
	Bcl2l1	Dlc1	Epha7	Gata6	Igf1	Il6	Madd	Mtdh	Myc
	Plagl2	Ptprd	Sra1	Apbb3	Tgfbr1	Tia1	Usp47
mmu-miR-322
	Cdc42	Epha7	Hgf	Igf1	Mapk8	Mff	Mtdh	Nf1	Nrp2
	Ptprd	Ret	Sema5a	Sgk1	Tia1	Vegfa
mmu-let-7a
	Bcl2l1	Dlc1	Epha7	Gata6	Igf1	Il6	Itga6	Mef2c	Mitf
	Myc	Plagl2	Ptprd	Sra1	Apbb3	Tgfbr1	Tia1	Usp47
mmu-miR-101a
	Bcl2l11	Ddx3x	Dlc1	Hif1a	Itgav	Itsn1	Mapk8	Mff	Usp47
	Mtdh	Nf1	Nfib	Sgk1	Tcf7l2	Tek	Tgfbr1	Tia1
mmu-miR-23b
	Dab2ip	Ddx3x	Elmo1	Epha7	Hgf	Itga6	Madd	Mef2c	Mitf
	Mtdh	Nfib	Pten	Ptk2b	Ret	Robo1	Sgk1	Tcf7l2	Tia1
mmu-miR-19b
	Bcl2l11	Ddx3x	Dlc1	Hif1a	Igf1	Itga6	Itgav	Madd	Slit2
	Mef2c	Mff	Nfib	Nrp2	Pten	Ptk2b	Ptprd	Sgk1	Tia1
mmu-miR-148a
	Bcl2l11	Dlc1	Elmo1	Epha7	Hspd1	Itga5	Map2k5	Usp47	Tia1
	Mff	Mitf	Mtdh	Myc	Prkd1	Pten	Ptprd	Sra1	Apbb3
	Robo1	Serpine1	Sgk1	Sgms1
mmu-miR-148b
	Bcl2l11	Ddx3x	Dlc1	Elmo1	Epha7	Itga5	Map2k5	Sra1	Apbb3
	Mff	Mitf	Myc	Nf1	Prkd1	Pten	Ptprd	Tgfbr1	Usp47
	Robo1	Serpine1	Sgms1
mmu-miR-25
	Akt1	Bcl2l11	Cdc42	Dab2ip	Gata6	Hgf	Itga5	Itga6	Tcf7l2
	Itgav	Madd	Map2k5	Mff	Mitf	Mtdh	Nfib	Ptprd	Apbb3
	Robo1	Sgk1	Sra1
mmu-miR-20b
	Bcl2l1	Bcl2l11	Dlc1	Elmo1	Epha7	Hif1a	Hspd1	Igf1	Tia1
	Mef2c	Mtdh	Nfib	Nrp2	Plagl2	Pten	Ptprd	Sema5a	Vegfa
	Sgms1
